# Supplementary material for: Spanish Paediatric Haematology and Oncology Survival Results and Trends, 1999–2022
Source: Cancers (Basel). 2026 Jan 23;18(3):362. doi: 10.3390/cancers18030362 (PMC12897301; doi:10.3390/cancers18030362)
Supplement: Supplementary file 1 [file cancers-18-00362-s001.zip]

Archive with 1 entries (1 files):
- cancers-4098339-supplementary.pdf
